# Supplementary material for: Therapeutic Simplification in COPD and Its Impact on RADAR Control: Treatment-Burden Reduction, Responder Profile and Structural–Behavioral Trajectories
Source: J Clin Med. 2026 Jun 25;15(13):4942. doi: 10.3390/jcm15134942 (PMC13361885; doi:10.3390/jcm15134942)
Supplement: Supplementary file 1 [file jcm-15-04942-s001.zip]

Archive with 1 entries (1 files):
- jcm-4353555-supplementary.pdf
